# Supplementary material for: Oligomeric (Salen)Mn(III) Complexes Featuring Tartrate Linkers Immobilized over Layered Double Hydroxide for Catalytically Asymmetric Epoxidation of Unfunctionalized Olefins
Source: Materials (Basel). 2020 Oct 29;13(21):4860. doi: 10.3390/ma13214860 (PMC7672564; doi:10.3390/ma13214860)
Supplement: Supplementary file 1 [file materials-13-04860-s001.zip]

Archive with 1 entries (1 files):
- materials-889194-supplementary.docx
